# Supplementary material for: Isolation and Identification of Constituents Exhibiting Antioxidant, Antibacterial, and Antihyperuricemia Activities in Piper methysticum Root
Source: Foods. 2022 Dec 1;11(23):3889. doi: 10.3390/foods11233889 (PMC9739624; doi:10.3390/foods11233889)
Supplement: Supplementary file 1 [file foods-11-03889-s001.zip]

Archive with 17 entries (15 files):
- foods-1980133-supplementary/
- foods-1980133-supplementary/Supplementary data/
- foods-1980133-supplementary/Supplementary data/CIF1. compound C5.pdf
- foods-1980133-supplementary/Supplementary data/CIF2. compound C10.pdf
- foods-1980133-supplementary/Supplementary data/Figure S1. GC-MS chromatography of compound 3.pdf
- foods-1980133-supplementary/Supplementary data/Figure S10. ESI-MS spectrum of compound 10.pdf
- foods-1980133-supplementary/Supplementary data/Figure S2. ESI-MS spectrum of compound 3.pdf
- foods-1980133-supplementary/Supplementary data/Figure S3.1. 1H spectrum of compound 3.pdf
- foods-1980133-supplementary/Supplementary data/Figure S3.2. 13C spectrum of compound 3.pdf
- foods-1980133-supplementary/Supplementary data/Figure S4. 1. LC-MS Compound C3.jpg
- foods-1980133-supplementary/Supplementary data/Figure S4. 2. ESI-MS Compound C3.png
- foods-1980133-supplementary/Supplementary data/Figure S5. GC-MS chromatography of compound 4.pdf
- foods-1980133-supplementary/Supplementary data/Figure S6. ESI-MS spectrum of compound 4.pdf
- foods-1980133-supplementary/Supplementary data/Figure S7. GC-MS chromatography of compound 5.pdf
- foods-1980133-supplementary/Supplementary data/Figure S8. ESI-MS spectrum of compound 5.pdf
- foods-1980133-supplementary/Supplementary data/Figure S9. GC-MS chromatography of compound 10.pdf
- foods-1980133-supplementary/Supplementary data/Supplementary Table S1.pdf
